# Supplementary material for: Metabolomic Profiling Reveals the Effects of Cu-Ag Nanoparticles on Tomato Bacterial Wilt
Source: Metabolites. 2025 Aug 13;15(8):548. doi: 10.3390/metabo15080548 (PMC12388520; doi:10.3390/metabo15080548)
Supplement: Supplementary file 1 [file metabolites-15-00548-s001.zip]

Archive with 1 entries (1 files):
- metabolites-3763775-supplementary.pdf
